# Supplementary material for: Prevalence of Osteonecrosis of the Jaw Following Tooth Extraction in Patients with Osteoporosis: A Systematic Review and Meta-Analysis
Source: J Clin Med. 2025 Aug 25;14(17):5988. doi: 10.3390/jcm14175988 (PMC12429099; doi:10.3390/jcm14175988)
Supplement: Supplementary file 1 [file jcm-14-05988-s001.zip]

Archive with 1 entries (1 files):
- jcm-3821277-supplementary.pdf
